# Supplementary material for: AI-Driven Design and Comparative Evaluation of SNEDDS for the Optimized Nanoencapsulation of Phytoextracts
Source: Nanomaterials (Basel). 2026 Jun 26;16(13):793. doi: 10.3390/nano16130793 (PMC13363240; doi:10.3390/nano16130793)
Supplement: Supplementary file 1 [file nanomaterials-16-00793-s001.zip]

Archive with 1 entries (1 files):
- nanomaterials-4323423-supplementary.pdf
